# Supplementary material for: In Vivo HOXB7 Gene Silencing and Cotreatment with Tamoxifen for Luminal A Breast Cancer Therapy
Source: Pharmaceuticals (Basel). 2024 Oct 4;17(10):1325. doi: 10.3390/ph17101325 (PMC11509954; doi:10.3390/ph17101325)
Supplement: Supplementary file 1 [file pharmaceuticals-17-01325-s001.zip]

Archive with 1 entries (1 files):
- pharmaceuticals-3229787-supplementary.pdf
